# Supplementary material for: A meta-analysis of impacts of immune response and infection on oxidative status in vertebrates
Source: Conserv Physiol. 2022 Apr 6;10(1):coac018. doi: 10.1093/conphys/coac018 (PMC9040321; doi:10.1093/conphys/coac018)
Supplement: Web_Material_coac018 [file web_material_coac018.zip]

Archive with 1 entries (1 files):
- supplementary_material.docx
